# Supplementary material for: Comparison of Tepotinib, Paclitaxel, or Ramucirumab Efficacy According to the Copy Number or Phosphorylation Status of the MET Gene: Doublet Treatment versus Single Agent Treatment
Source: Int J Mol Sci. 2024 Feb 1;25(3):1769. doi: 10.3390/ijms25031769 (PMC10855451; doi:10.3390/ijms25031769)
Supplement: Supplementary file 1 [file ijms-25-01769-s001.zip]

Archive with 1 entries (1 files):
- ijms-2798657-supplementary.pdf
